# Supplementary material for: Biopolymeric Insulin Membranes for Antimicrobial, Antioxidant, and Wound Healing Applications
Source: Pharmaceutics. 2024 Jul 30;16(8):1012. doi: 10.3390/pharmaceutics16081012 (PMC11360745; doi:10.3390/pharmaceutics16081012)
Supplement: Supplementary file 1 [file pharmaceutics-16-01012-s001.zip]

Archive with 1 entries (1 files):
- pharmaceutics-3078788-supplementary.pdf
